# Supplementary material for: Dynamic Skin Patterns in Cephalopods
Source: Front Physiol. 2017 Jun 19;8:393. doi: 10.3389/fphys.2017.00393 (PMC5474490; doi:10.3389/fphys.2017.00393)
Supplement: Supplementary file 2 [file DataSheet1.ZIP]

Archive with 17 entries (13 files):
- cuttledynamicdisp/
- cuttledynamicdisp/Dosidicus_gigas/
- cuttledynamicdisp/Dosidicus_gigas/3.1.1_Dosidicus_gigas_JulianFinn.mat
- cuttledynamicdisp/Dosidicus_gigas/3.1.1_Dosidicus_gigas_JulianFinn.mp4
- cuttledynamicdisp/Dosidicus_gigas/dgigas_digitisepoints.m
- cuttledynamicdisp/Dosidicus_gigas/dgigas_pixvalue.m
- cuttledynamicdisp/Dosidicus_gigas/dynamicdisp.m
- cuttledynamicdisp/Dosidicus_gigas/tlinecompare.m
- cuttledynamicdisp/Octopus_laqueus/
- cuttledynamicdisp/Octopus_laqueus/Octopus_laqueus_02.mat
- cuttledynamicdisp/Octopus_laqueus/olaqueus_digitisepoints.m
- cuttledynamicdisp/Octopus_laqueus/olaqueus_pulsespeed.m
- cuttledynamicdisp/Sepia_latimanus/
- cuttledynamicdisp/Sepia_latimanus/LatimanusBC01.mat
- cuttledynamicdisp/Sepia_latimanus/LatimanusBC01_deint_d.mat
- cuttledynamicdisp/Sepia_latimanus/latimanus_digitisepoints.m
- cuttledynamicdisp/Sepia_latimanus/latimanus_pwspeed.m
