# Supplementary material for: Dynamic Skin Patterns in Cephalopods
Source: Front Physiol. 2017 Jun 19;8:393. doi: 10.3389/fphys.2017.00393 (PMC5474490; doi:10.3389/fphys.2017.00393)
Supplement: Supplementary file 3 [file DataSheet2.ZIP]

Archive with 13 entries (12 files):
- outputgraphs/
- outputgraphs/Dgigas_tline.pdf
- outputgraphs/Dgigas_tline2.pdf
- outputgraphs/Dgigas_tline3.pdf
- outputgraphs/Dgigas_tline4.pdf
- outputgraphs/Dgigas_tline5.pdf
- outputgraphs/frequencies.tif
- outputgraphs/latimanus periodicity.tif
- outputgraphs/Olaqueus02.pdf
- outputgraphs/Olaqueus02b.pdf
- outputgraphs/Olaqueus_new.pdf
- outputgraphs/Olaqueus_new2.pdf
- outputgraphs/Slatimanus_bandspeed.pdf
